# Supplementary material for: No effect of rifaximin on soluble CD163, mannose receptor or type III and IV neoepitope collagen markers in decompensated cirrhosis: Results from a randomized, placebo controlled trial
Source: PLoS One. 2018 Sep 5;13(9):e0203200. doi: 10.1371/journal.pone.0203200 (PMC6124759; doi:10.1371/journal.pone.0203200)
Supplement: S1 Dataset — (XLSX) [file pone.0203200.s008.xlsx]

## Sheet: Ark1
Randnr	Medicin	MELD	Child	HVPG	HVPG2	SVR	SVR2	CO	CO2	GFR	GFR2	Hbg	Hbg2	Leuko	Leuko2	Trom	Trom2	Bili	Bili2	Crea	Crea2	Kalium	Kalium2	Natrium	Natrium2	Albu	Albu2	CRP	CRP2	ALAT	ALAT2	BasFos	Basfos2	PP	PP2	CD163_1	CD206_1	CD163_2	CD206_2	C3M	Pro-C3	P4NPS7	C4M2	C3M_2	Pro-C3_2	P4NPS7_2	C4M2_2	LPS_1	LPS_2
1001	p	9	7	24	22.5	898	1100	6.37	5.82	62.1	76	8.9	8.9	9.8	12.2	176	227	8	12	91	103	4.3	4.8	133	134	38	39	4	3	37	37	55	53	0.72	0.74	2.29	0.536	2.79	0.474	7.126	41.898	123.908	17.76	7.536	30.954	149.696	20.92	0.176266	0.133
1002	r	6	7	10.5	5	1015	519	5.83	11.87	119	90	9	9.1	8.2	10.6	562	658	17	12	50	62	4.7	4.6	137	139	36	35	2	6	29	32	137	180	1.21	1.24	2.5	0.551	2.56	0.617	17.068	8.026	295.608	33.504	17.462	8.95	319.884	32.828	0.195669	0.125
1003	r	12	7	20.5	21	1313	1270	5.51	5.89	78.6	86.5	5.3	5.9	3.5	4.1	132	119	24	29	62	58	3.7	3.6	135	135	32	31	1	2	32	31	146	146	0.47	0.45	8.23	0.745	6.97	0.658	10.66	42.484	190.748	19.808	8.218	46.424	162.588	18.292	0.153168	0.125
1004	p	10	7	20	15	775	577	9.7	10.39	117.4	91.7	9.4	9	3.9	3.3	56	51	22	24	75	75	4	4	138	139	30	30	4	2	34	28	151	126	0.54	0.54	12.13	0.857	8.86	0.699	11.724	46.194	182.748	20.456	9.494	37.548	141.536	18.356	0.13587	0.099
1005	r	13	10	15	14	1251	617	5.82	9.7	91.3	153.9	8.8	8.2	4.5	4.9	119	126	48	27	52	53	4.3	4.1	136	135	27	26	2	2	19	16	145	125	0.57	0.59	3.25	0.648	2.45	0.49	14.054	25.944	244.096	33.724	11.214	23.118	175.436	25.296	0.13642	0.116
1006	p	8	8	12	19	1132	1557	6.22	6.12	120.3	102.8	8	7.5	5.9	6.6	153	139	15	19	74	78	4	3.9	133	132	32	32	20	24	22	21	233	195	0.63	0.63	3.78	0.587	4.34	0.536	13.158	15.402	180.956	24.852	18.698	32.796	126.576	19.524	0.112861	0.169
1007	r	18	10	25.5	27.5	722	602	10.64	11.67	122	146.6	8.2	7.7	3.3	2.1	27	31	59	45	65	46	3.7	3.7	131	135	32	30	5	3	23	28	101	117	0.34	0.39	7.44	0.342	6.36	0.337	7.49	47.77	109.776	17.404	7.514	22.494	124.396	15.844	0.109452	0.178
1008	r	13	9	22	22.5	852	1121	7.7	5.21	109.3	89.1	8	8.2	2.6	3.7	73	88	30	30	67	72	4.3	3.6	135	136	27	31	1	1	26	25	119	125	0.47	0.45	3.99	0.597	3.96	0.566	6.49	20.554	106.144	15.256	7.418	18.844	165.652	19.148	0.14499	0.136
1009	r	12	7	12	12	934	1073	5.57	5.89	26.4	52.3	8.1	7.6	5.2	6	110	92	15	16	103	102	3.9	4	138	133	34	32	2	1	18	15	109	94	0.51	0.47	7.12	0.745	6.38	0.607	19.136	32.842	276.472	28.312	14.644	35.304	347.504	33.256	0.023	0.127
1010	p	10	9	16.5	17	733	800	8.3	7.6	83.1	76.4	7.4	7.3	6.7	8.3	122	128	17	20	91	81	3.9	3.9	136	137	24	23	10	5	15	16	47	44	0.56	0.48	4.21	0.719	3.91	0.617	10.082	21.092	166.2	23.584	8.902	27.412	187.16	27.072	0.042469	0.042
1011	r	11	8	20	19	1125	1219	6.4	6.27	98.1	83.4	7.3	9.2	9.1	8.5	171	142	22	25	50	65	4.2	4.3	138	133	24	35	20	4	23	37	97	104	0.5	0.51	8.38	0.796	6	0.704	15.824	101.928	218.696	28.592	19.624	126.796	281.6	32.312	0.0428086	0.05
1012	r	23	12	18	18	899		5.78	5.78	43.1	43.1	7.4		7.7		143		166		75		3		129		21		27		25		71		0.26		10.76	1.433	10.76	1433	12.432	36.27	206.044	21.752					0.038674	0.039
1013	p	11	7	14	22	920	1117	5.74	4.8	85	75.1	8.8	8.7	8.2	9.2	234	224	24	22	75	75	5.4	4.1	137	132	34	36	10	9	21	21	95	91	0.47	0.49	5.06	0.551	4.3	0.377	32.7	20.356	506.784	44.004	33.934	21.906	491.992	46.036	0.039593	0.041
1014	r	25	12	16	18	686	851	8.05	7.1	65.2	72.8	5.8	5.6	6.3	5.8	67	62	90	74	130	121	3.6	4.3	132	130	24	25	3	2	30	32	114	133	0.28	0.25	9.54	1.352	12.41	1.204	10.562	21.542	256.076	32.936	9.234	22.424	235.984	33.544	0.0366205	0.043
1015	p	9	9	17.5	18.5	1116	1062	5.6	5.2	66.3	77.9	5.6	5.5	5.7	5.9	275	261	17	12	54	53	3.7	3.9	137	135	32	32	7	6	35	41	159	172	0.55	0.61	5.89	0.78	4.72	0.632	18.684	56.26	379.808	36.432	14.674	58.11	327.284	32.196	0.0433084	0.044
1016	r	12	8	15	15	899	1081	6.94	6.16	90.1	101	8.2	8.2	5.9	5.8	130	150	28	28	43	50	3.5	4.2	133	135	32	33	5	2	24	26	62	61	0.51	0.58	2.99	0.561	2.43	0.418	13.158	40.402	228.412	27.412	16.17	55.414	196.328	25.104	0.0438423	0.047
1017	r	8	7	14	10	996	948	5.7	3.75	75.6	80.5	7.1	7.1	5.2	4.9	182	180	11	10	59	68	3.2	3.8	141	142	28	31	1	0.3	15	15	186	140	0.67	0.69	4.25	0.536	3.14	0.449	22.966	101.616	280.58	32.312	14.346	76.948	262.38	31.836	0.037435	0.054
1018	r	14	8	18	18	840		6	6	28	28	7.9	7.6	6.7	6.7	100	101	20	18	171	196	3.9	4.7	138	135	35	34	10	11	16	19	53	66	0.75	0.82	4.35	0.597	4.35	0.551	8.584	7.156	131.264	19.532					0.0697497	0.07
1019	p	6	7	15	15	1516		5.91	5.91	73.3	73.3	8.1		3.6		102		12		72		3.7		140		34		9		28		100		0.96		7.36	0.551	7.36	0.551	11.23	28.514	95.124	15.74					0.0541382	0.054
1020	r	11	8	16.5	20	1784	992	4.17	6.05	87.3	85.2	9.6	8.3	7.3	6.8	121	129	24	19	84	70	3.7	3.4	137	142	34	29	3	4	32	15	116	97	0.48	0.57	2.48	0.357	2.05	0.332	9.746	58.864	153.02	19.148	7.094	52.284	99.596	14.672	0.129591	0.115
1021	r	10	9	17	22	1098	781	7.14	7.68	63.5	72.5	6	5.9	5.2	5.9	98	87	20	25	70	80	3.8	4	136	139	27	28	11	12	24	26	185	177	0.61	0.58	6.11	0.74	5.38	0.709	16.82	27.828	203.056	23.348	11.628	28.634	145.86	19.036	0.128768	0.148
1022	r	15	10	13	13.5	674	766	9.37	8.25	79.2	85.2	6.4	6.7	12.5	7.4	164	148	40	26	60	55	3.8	3.1	132	136	27	24	8	8	32	17	118	103	0.45	0.4	8.55	1.326	6.86	1.076	15.014	130.346	200.32	24.416	12.806	112.164	172.036	20.112	0.12689	0.12
1023	p	8	8	18.5	19	1277	1191	4.95	4.97	47.6	52.7	7.3	7.3	10.6	17	190	196	16	10	62	70	3.9	3.9	135	133	32	30	5	1	42	34	459	218	0.72	0.75	2.44	0.632	2.22	0.566	6.248	10.846	114.392	16.832	6.786	7.93	101.068	14.548	0.108892	0.129
1024	r	7	9	14	18	855	1054	6.08	4.63	102.1	102	8.2	8.1	4.1	4.2	91	86	15	16	55	60	3.7	3.6	141	140	25	29	8	4	36	55	302	336	0.33	0.39	4.41	0.459	4.42	0.408	8.718	9.622	166.476	24.276	10.34	17.09	164.56	23.208	0.134325	0.125
1025	r	17	9	21.5	18	664	667	9.64	8.99	112.4	105.2	6.6	6.4	8.2	8.4	236	213	39	31	58	51	4.1	4.3	136	140	32	32	2	2	22	21	176	220	0.66	0.67	7.86	0.281	8.08	0.27	14.266	34.934	220.596	23.14	22.956	62.456	251.972	29.996	0.202275	0.2
1026	p	10	7	13	12	792	647	7.98	10.38	120.8	126	7.4	7.2	6	5.5	87	60	19	17	57	59	3.8	3.9	140	137	35	33	2	5	22	25	141	130	0.66	0.63	5.58	0.617	4.91	0.474	13.444	25.136	198.236	23.456	11.974	11.76	218.34	29.224	0.162876	0.52
1027	r	12	9	22.5	22	1209	1427	5.29	3.98	64.1	50	7.5	7.6	6.2	6.8	202	156	34	28	92	84	4.7	4.5	127	126	28	30	6	2	24	22	184	195	0.89	0.74	6.46	0.439	5.35	0.388	7.412	17.828	128.5	18.14	5.318	12.97	90.232	16.5	0.157653	0.029
1028	p	7	7	17.5	15.5	1036	1152	6.02	5	92.3	81.8	8	8.3	6.3	5.3	150	138	5	7	66	68	4	4.1	135	136	38	37	3	3	28	29	99	89	0.38	0.31	2.92	0.566	2.84	0.505	13.22	20.946	239.428	31.596	10.114	20.41	214.124	34.844	0.13913	0.316
1029	r	16	10	22.5	22	569	507	11.8	13.39	89.1	90.9	5.5	5.8	4.9	5.6	97	89	44	46	55	60	4.7	4.2	136	139	23	23	7	9	39	31	85	97	0.44	0.39	7.46	0.673	7.06	0.663	13.378	24.482	250.036	23.272	11.42	35.88	179.372	24.252	0.117204	0.097
1030	r	14	10	20.5	20	681	683	9.75	10.19	104.4	128.1	7.6	7.6	5.9	7.5	88	105	51	62	61	51	4.2	4	134	131	28	29	11	13	33	35	179	175	0.68	0.67	7.62	0.53	7.2	0.5	17.222	83.67	320.028	32.244	15.382	93.534	254.624	31.864	0.0859801	0.086
1031	r	11	8	19	24	1153	1146	6.52	6.63	117	113.5	8.1	7.5	5.2	4.6	72	103	34	24	52	59	4.4	3.6	138	135	33	31	5	7	38	26	200	189	0.58	0.64	3.82	0.495	3.77	0.474	10.598	39.73	196	20.448	8.39	69.86	160.12	20.396	0.0873205	0.074
1032	p	8	8	12	11.5	917	855	7.24	7.39	95.6	79.9	7.7	7.5	9.8	9.1	220	185	14	9	44	43	3.4	3.8	139	138	27	30	5	5	17	22	191	123	0.48	0.48	8	0.734	5.1	0.551	9.556	56.568	176.776	19.564	7.668	83.49	172.432	21.452	0.0869627	0.087
1033	r	11	7	22	27	869	945	7.45	7.53	94.3	115.8	6.3	6.7	4.8	4.8	147	144	24	18	56	59	4.3	4.4	132	134	32	33	4	4	23	21	131	193	0.53	0.52	5.78	0.75	4.63	0.632	9.654	26.144	231.288	27.52	11.4	34.358	233.216	29.452	0.0647446	0.065
1034	p	9	9	15	12	1463	1623	5.03	4.78	71.4	69.7	6.8	7.4	7.4	8.6	167	180	17	11	50	63	3.2	3.7	135	133	25	30	7	4	18	9	114	102	0.49	0.46	2.9	0.541	2.6	0.301	12.038	39.446	205.312	24.748	13.804	44.528	342.808	35.708	0.0817431	0.072
1035	r	9	7	13	13	949	1168	7.08	5.89	127.1	111.8	7.6	7.7	5.1	5.2	102	113	17	16	53	60	4.6	4.4	141	140	37	34	1	1	22	28	123	94	0.37	0.49	2.78	0.337	2.17	0.275	16.422	24.954	323.712	29.524	15.428	28.86	277.828	27.736	0.0637864	0.076
1036	r	16	10	19	18.5	878	1201	8.11	5.53	117.8	116	7.8	8.3	9.3	7.1	87	77	66	55	54	47	3.5	3.6	137	141	30	29	8	5	35	38	185	255	0.61	0.54	5.5	0.734	4.1	0.474	15.986	96.35	325.088	29.34	18.804	123.006	343.384	35.772	0.0902514	0.08
1037	p	9	7	13	10	962	1169	5.49	5.13	57.8	48.8	7.1	8.4	3.9	4.9	110	86	13	14	91	89	4.1	4	149	138	37	33	0	1	15	20	138	139	1.08	1.03	3.89	0.377	4.06	0.434	7.39	16.054	121.452	13.372	9.092	16.212	168.996	18.26	0.0654205	0.072
1038	r	6	8	12	12	1333	1197	5.22	5.48	86.7	71	5.3	4.5	9.8	9.5	409	378	8	13	54	55	3.7		129	129	28	31	35	33	32	20	314	338	0.56	0.69	4.61	0.648	5.44	0.663	8.678	12.652	156.1	26.488	8.778	26.466	151.496	24.048	0.0893323	0.051
1039	r	10	8	18	13.5	1066	828	4.95	6.76	82.6	69.3	7.6	8.1	4.6	3.5	139	136	18	14	57	81	3.3	3.7	136	138	32	32	3	4	26	25	113	114	0.48	0.55	3.58	0.632	3.84	0.505	6.502	34.974	124.14	12.884	7.516	49.384	165.764	16.464	0.104562	0.066
1040	p	13	8	16.5	14.5	671	871	10.01	8.45	142.9	106.4	9.8	9.1	8.7	9	206	175	40	29	65	50	4	4	129	125	43	35	5	1	56	43	222	204	0.67	0.67	7.74	0.515	6.57	0.398	9.914	30.588	217.98	21.04	10.804	30.322	193.456	21.084	0.0987248	0.063
1041	r	14	7	17	15.5	993	1200	6.93	6	55.5	51.6	8.4	8.1	6.7	8.1	133	100	13	10	156	158	3.6	3.9	135	135	38	34	7	4	13	12	62	64	0.26		2.31	0.403	2.35	0.388	9.028	6.346	157.868	24.016	9.614	8.614	164.408	26.644	0.0819984	0.052
1042	r	19	10	17	17	568		9.02	9.02			7.9		5.3		36		95		66		4.9		127		21		7		153		153		0.73		7.64	0.485	7.64	0.485	18.516	45.274	364.78	33.44					0.0536383	0.54
1058	r	13	9	13	10	910	1291	5.89	4.77	64.5	69.6	6.1	5.8	8.8	8.5	250	215	82	96	62	54	3.8	4.4	134	134	28	23	40	54	100	69	1200	1200	0.7	0.68	2.39	0.474	2.69	0.515	7.274	8.788	124.972	21.128	7.446	15.476	142.396	24.152	0.11011	0.077
1059	r	8	8	12	6	1855	1855	5.64	4.7	62	56.5	8.4	8.7	13.2	13.4	221	214	10	13	60	74	3.9	3.4	135	137	33	37	6	4	10	14	92	125	0.66	0.44	2.02	0.352	1.98	0.316	13.324	97.094	192.12	23.476	10.982	77.712	256.12	29.992	0.110652	0.065
1060	p	15	8	15.5	12	874	1054	5.86	5.54	57.1	56.4	6.5	6.6	6.1	6.8	130	142	9	7	146	150	3.6	3.4	139	143	26	29	3	1	36	37	154	171	0.46	0.4	6.44	0.602	6.14	0.525	21.072	32.366	424.44	34.972	18.874	38.202	393.724	32.616	0.0924803	0.06
1061	p	11	7	13.5	15	1341	1139	5.13	5.97	74	86.2	8.7	8.2	8.9	9.5	143	151	18	21	59	59	3.7	4.2	139	140	31	33	5	2	16	23	189	158	0.46	0.53	3.24	0.408	3.42	0.352	10.222	59.624	181.948	19.652	10.218	45.346	186.152	20.656	0.0837705	0.053
1062	r	9	8	16	15	1230	1000	6.05	6.22	85.8	82.5	8.5	8.6	7.4	6.7	141	114	12	9	60	65	3.2	3.7	141	142	29	36	2	1	29	50	79	65	0.61	0.61	2.86	0.546	2.74	0.479	10.866	56.1	208.836	21.524	12.514	47.574	190.676	19.452	0.0821867	0.071
1063	r	10	8	11	14	905	989	6.81	6.31	35.8	33	5.6	6.1	9.2	7.5	137	136	9	8	131	122	4.2	4	136	135	40	39	5	4	13	12	120	125	0.95	1.06	3.43	0.428	3.24	0.383	13.548	32.06	178.392	23.616	8.892	27.808	163.928	21.324	0.0372402	0.035
1064	r	15	8	13.5	12	988	961	7.61	7.49	109.3	99.7	7.1	6.8	3.2		71	54	43	34	73	74	4.1	4.4	135	140	28	29	2	1	39	28	172	190	0.36	0.38	9.23	0.49	8.56	0.423	11.428	35.364	271.824	30.348	14.31	46.924	285.9	32.82	0.0277938	0.023
1065	r	10	7	16.5	15.5	997	880	7.46	8	88.8	88.8	6.9	6.3	8.2	8.2	126	132	11	13	57	52	3.8	3.8	138	136	27	32	0.3	0.3	20	27	191	169	0.47	0.46	7.3	0.474	7.67	0.342	7.138	33.966	148	19.252	7.176	38.034	149.7	20.288	0.0338319	0.03
1066	p	13	10	27	27	657		10.1	10.1	92.5	92.5	5		7.4		57		12		101		3.9		140		27		31		44		202		0.57		4.63	0.587	4.63	0.587	27.12	18.528	505.072	42.952					0.0619276	0.062
1067	r	12	8	17	20	865	1063	6.84	6.32	91.3	89.4	8.3	8.8	10.8	13.5	271	230	30	20	59	56	3.9	4.6	133	127	29	36	18	7	18	33	118	82	0.46	0.53	5.88	1.137	4.95	0.898	12.504	93.966	363.32	32.092	11.838	110.18	356.092	40.208	0.0351458	0.042
1068	r	8	8	13	10	1849	1932	4.37	4.1	68.2	49.6	7.4	7.6	10.3	11.8	239	336	11	11	63	66	3.6	3.9	139	132	25	26	2	6	26	18	103	114	0.61	0.57	10.47	0.974	8.92	0.648	16.388	23.516	328.76	37.196	15.002	20.574	258.284	33.164	0.023	0.039
1069	p	13	8	15	15	1901	2385	3.83	3.22	34.4	20	8.2	7.4	16.9	10.3	237	126	26	26	101	118	3.3	4.2	134	125	26	27	7	5	49	31	117	99	0.36	0.72	7.4	1.178	3.87	0.729	8.886	22.402	171.944	19.264	8.6	12.852	129.956	18.12	0.023	0.023
[truncated: 2 more columns]
